# Supplementary material for: Involvement of c-Myc/WWP1/TRIM65 Axis in Renal Fibrosis
Source: Biomolecules. 2026 Mar 2;16(3):373. doi: 10.3390/biom16030373 (PMC13024234; doi:10.3390/biom16030373)
Supplement: Supplementary file 1 [file biomolecules-16-00373-s001.zip]

Archive with 1 entries (1 files):
- biomolecules-4071032-supplementary.pdf
